# Supplementary material for: The impact of multipollutant exposure on hepatic steatosis: a machine learning-based investigation into multipollutant synergistic effects
Source: Front Public Health. 2025 May 22;13:1598639. doi: 10.3389/fpubh.2025.1598639 (PMC12137238; doi:10.3389/fpubh.2025.1598639)
Supplement: Supplementary file 1 [file Table_1.xlsx]

## Sheet: Sheet 1
Supplementary table 1.Confidence intervals for SHAP values of significant features
Feature	CI_low	CI_high	Mean
N-acetyl-S-(n-propyl)-L-cysteine	0.156506	0.175883	0.166194
N-ace-S-(2-hydroxyethyl)-L-cys	0.196401	0.200268	0.198335
IPM1 cysteine	0.116581	0.164673	0.140627
3-methipurc-acd-&-4-methipurc-acd	0.403965	0.456138	0.430052
N-A-S-(4-hydroxy-2-butenyl)-L-cysteine	0.163885	0.202235	0.18306
2_Hydroxynaphthalene	0.821121	0.971967	0.896544
3_Hydroxyfluorene	0.12229	0.163191	0.14274
Barium_Urine	0.117037	0.140348	0.128692
Cobalt_Urine	0.275072	0.317277	0.296174
Thallium_Urine	0.161232	0.200507	0.18087
