# Supplementary material for: The impact of multipollutant exposure on hepatic steatosis: a machine learning-based investigation into multipollutant synergistic effects
Source: Front Public Health. 2025 May 22;13:1598639. doi: 10.3389/fpubh.2025.1598639 (PMC12137238; doi:10.3389/fpubh.2025.1598639)
Supplement: Supplementary file 2 [file Table_2.xlsx]

## Sheet: Supplementary table 1
Supplementary table 2.The correlation between EPEI and clinical variables
	Clinical variables	correlation	p_value
EPEI	ageyr	0.167113	0.000190617
	sex	-0.0201951	0.654322
	poverty	-0.0401079	0.373711
	edu	-0.0614799	0.172477
	smoke	-0.0623852	0.166231
	alcohol.user	-0.160313	0.000347206
