# Supplementary material for: The impact of multipollutant exposure on hepatic steatosis: a machine learning-based investigation into multipollutant synergistic effects
Source: Front Public Health. 2025 May 22;13:1598639. doi: 10.3389/fpubh.2025.1598639 (PMC12137238; doi:10.3389/fpubh.2025.1598639)
Supplement: Supplementary file 3 [file Table_3.xlsx]

## Sheet: Supplementary table 2
Supplementary table 3.The correlation between EPEI and environmental pollutants
	Environmental pollutants	correlation	p_value
EPEI	N-Acetyl-S-(2-carbamoylethyl)-L-cysteine	-0.094736	0.03529
	N-Acetyl-S-(N-methylcarbamoyl)-L-cysteine	-0.0352631	0.434204
	2-Aminothiazoline-4-carboxylic acid	-0.000955396	0.983101
	N-Acetyl-S-(benzyl)-L-cysteine	-0.0218659	0.627804
	N-Acetyl-S-(n-propyl)-L-cysteine	0.0622983	0.166823
	N-Acetyl-S-(2-carboxyethyl)-L-cysteine	-0.00936986	0.835438
	N-Acetyl-S-(1-cyano-2-hydroxyethyl)-L-cysteine	-0.183677	4.00697e-05
	N-Acetyl-S-(2-cyanoethyl)-L-cysteine	-0.0669209	0.137467
	N-acel-S-(1,2-dichlorovinl)-L-cys	-0.102435	0.0227885
	N-acel-S-(2,2-dichlorvinyl)-L-cys	-0.102435	0.0227885
	N-Acetyl-S-(3,4-dihydroxybutyl)-L-cysteine	-0.00566877	0.899988
	N-Acetyl-S-(dimethylphenyl)-L-cysteine	-0.0921899	0.0405408
	N-Acetyl-S-(2-carbamoyl-2-hydroxyethyl)-L-cysteine	-0.123801	0.00586473
	N-Acetyl-S-(2-hydroxyethyl)-L-cysteine	-0.262885	2.97858e-09
	N-Acetyl-S-(3-hydroxypropyl)-L-cysteine	-0.0462168	0.305285
	N-Acetyl-S-(2-hydroxypropyl)-L-cysteine	-0.118104	0.00860057
	N-Acetyl-S-(2-hydroxy-3-methyl-3-butenyl)-L-cysteine + N-Acetyl-S-(2-hydroxy-2-methyl-3-butenyl)-L-cysteine	-0.0902586	0.0449514
	N-Acetyl-S-(4-hydroxy-2-methyl-2-butenyl)-L-cysteine	-0.0739712	0.100553
	Mandelic acid	-0.070086	0.119778
	2-Methylhippuric acid	-0.1847	3.62197e-05
	3- and 4-Methylhippuric acid	-0.246781	2.74023e-08
	N-Acetyl-S-(1-hydroxymethyl-2-propenyl)-L-cysteine	-0.111067	0.0135118
	N-Acetyl-S-(2-hydroxy-3-butenyl)-L-cysteine	-0.180705	5.35656e-05
	N-Acetyl-S-(4-hydroxy-2-butenyl)-L-cysteine	0.0164096	0.715991
	N-acetyl-S-(1-phenyl-2-hydroxyethyl)-L-cysteine + N-acetyl-S-(2-phenyl-2-hydroxyethyl)-L-cysteine	-0.199674	7.75513e-06
	Phenylglyoxylic acid	-0.105043	0.0195309
	N-Acetyl-S-(phenyl)-L-cysteine	-0.0451341	0.316767
	N-Acetyl-S-(3-hydroxypropyl-1-methyl)-L-cysteine	-0.00755771	0.866933
	1_Hydroxynaphthalene	0.0347144	0.441392
	2_Hydroxynaphthalene	0.312232	1.24403e-12
	3_Hydroxyfluorene	-0.0578512	0.199274
	2_Hydroxyfluorene	-0.014315	0.750958
	1_Hydroxyphenanthrene	-0.02111	0.639743
	1_Hydroxypyrene	-0.124771	0.00548605
	2&3_Hydroxyphenanthrene	-0.0259789	0.564586
	Barium_Urine	0.0715287	0.112329
	Cadmium_Urine	-0.0160052	0.722699
	Cobalt_Urine	-0.0490482	0.276576
	Cesium_Urine	0.0571339	0.204911
	Molybdenum_Urine	-0.0362894	0.420939
	Lead_Urine	-0.00710784	0.874787
	Antimony_Urine	-0.0301514	0.503749
	Thallium_Urine	-0.00777501	0.863144
	Tungsten_Urine	-0.0569795	0.20614
