# Supplementary material for: The impact of multipollutant exposure on hepatic steatosis: a machine learning-based investigation into multipollutant synergistic effects
Source: Front Public Health. 2025 May 22;13:1598639. doi: 10.3389/fpubh.2025.1598639 (PMC12137238; doi:10.3389/fpubh.2025.1598639)
Supplement: Supplementary file 4 [file Table_4.xlsx]

## Sheet: Supplementary table 3
Supplementary table 4.The correlation between clinical variables
correlation	ageyr	sex	poverty	edu	smoke	alcohol.user
ageyr	1	0.0117843	0.0440951	-0.0857986	0.0405534	-0.221936
sex	0.0117843	1	0.0453701	0.0107282	-0.279397	-0.180191
poverty	0.0440951	0.0453701	1	0.346856	-0.234609	0.0345521
edu	-0.0857986	0.0107282	0.346856	1	-0.241208	0.127493
smoke	0.0405534	-0.279397	-0.234609	-0.241208	1	0.278156
alcohol.user	-0.221936	-0.180191	0.0345521	0.127493	0.278156	1
