# Supplementary material for: The impact of multipollutant exposure on hepatic steatosis: a machine learning-based investigation into multipollutant synergistic effects
Source: Front Public Health. 2025 May 22;13:1598639. doi: 10.3389/fpubh.2025.1598639 (PMC12137238; doi:10.3389/fpubh.2025.1598639)
Supplement: Supplementary file 5 [file Table_5.xlsx]

## Sheet: Supplementary table 4
Supplementary table 5.The correlation between environmental pollutants
correlation	N-Acetyl-S-(2-carbamoylethyl)-L-cysteine	N-Acetyl-S-(N-methylcarbamoyl)-L-cysteine	2-Aminothiazoline-4-carboxylic acid	N-Acetyl-S-(benzyl)-L-cysteine	N-Acetyl-S-(n-propyl)-L-cysteine	N-Acetyl-S-(2-carboxyethyl)-L-cysteine	N-Acetyl-S-(1-cyano-2-hydroxyethyl)-L-cysteine	N-Acetyl-S-(2-cyanoethyl)-L-cysteine	N-acel-S-(1,2-dichlorovinl)-L-cys	N-acel-S-(2,2-dichlorvinyl)-L-cys	N-Acetyl-S-(3,4-dihydroxybutyl)-L-cysteine	N-Acetyl-S-(dimethylphenyl)-L-cysteine	N-Acetyl-S-(2-carbamoyl-2-hydroxyethyl)-L-cysteine	N-Acetyl-S-(2-hydroxyethyl)-L-cysteine	N-Acetyl-S-(3-hydroxypropyl)-L-cysteine	N-Acetyl-S-(2-hydroxypropyl)-L-cysteine	N-Acetyl-S-(2-hydroxy-3-methyl-3-butenyl)-L-cysteine + N-Acetyl-S-(2-hydroxy-2-methyl-3-butenyl)-L-cysteine	N-Acetyl-S-(4-hydroxy-2-methyl-2-butenyl)-L-cysteine	Mandelic acid	2-Methylhippuric acid	3- and 4-Methylhippuric acid	N-Acetyl-S-(1-hydroxymethyl-2-propenyl)-L-cysteine	N-Acetyl-S-(2-hydroxy-3-butenyl)-L-cysteine	N-Acetyl-S-(4-hydroxy-2-butenyl)-L-cysteine	N-acetyl-S-(1-phenyl-2-hydroxyethyl)-L-cysteine + N-acetyl-S-(2-phenyl-2-hydroxyethyl)-L-cysteine	Phenylglyoxylic acid	N-Acetyl-S-(phenyl)-L-cysteine	N-Acetyl-S-(3-hydroxypropyl-1-methyl)-L-cysteine	1_Hydroxynaphthalene	2_Hydroxynaphthalene	3_Hydroxyfluorene	2_Hydroxyfluorene	1_Hydroxyphenanthrene	1_Hydroxypyrene	2&3_Hydroxyphenanthrene	Barium_Urine	Cadmium_Urine	Cobalt_Urine	Cesium_Urine	Molybdenum_Urine	Lead_Urine	Antimony_Urine	Thallium_Urine	Tungsten_Urine
N-Acetyl-S-(2-carbamoylethyl)-L-cysteine	1	0.646569	0.400658	0.423065	0.203034	0.609191	0.43712	0.722347	0.0179778	0.0179778	0.696626	0.0211609	0.747063	0.482685	0.706543	0.589008	0.718409	0.686168	0.688057	0.498551	0.541987	0.0389879	0.320031	0.695462	0.527437	0.66738	0.332434	0.734767	0.535444	0.550973	0.697083	0.693279	0.564559	0.568787	0.64445	0.358183	0.350069	0.46554	0.427673	0.463695	0.436551	0.466541	0.396077	0.396977
N-Acetyl-S-(N-methylcarbamoyl)-L-cysteine	0.646569	1	0.440001	0.403242	0.167262	0.654643	0.418043	0.657443	0.0272913	0.0272913	0.666712	0.0255758	0.517438	0.476062	0.67408	0.577892	0.743875	0.69159	0.691556	0.493799	0.557382	0.0493048	0.319554	0.70825	0.537256	0.711519	0.280356	0.750572	0.523855	0.56074	0.661801	0.682999	0.59673	0.54017	0.601455	0.308793	0.525542	0.430577	0.467617	0.427465	0.528314	0.472725	0.309927	0.322285
2-Aminothiazoline-4-carboxylic acid	0.400658	0.440001	1	0.393766	0.216907	0.441045	0.160018	0.368576	-0.00416734	-0.00416734	0.439104	-0.0139096	0.335521	0.35425	0.391008	0.385548	0.429652	0.345404	0.483446	0.305163	0.323487	0.0098582	0.122957	0.367664	0.30248	0.459389	0.206647	0.385621	0.236034	0.385759	0.371826	0.382733	0.3372	0.348216	0.352452	0.289231	0.425633	0.459047	0.444258	0.438163	0.399167	0.366231	0.389541	0.339086
N-Acetyl-S-(benzyl)-L-cysteine	0.423065	0.403242	0.393766	1	0.297356	0.500554	0.0914666	0.329959	0.049444	0.049444	0.608328	0.0517496	0.349904	0.245763	0.418192	0.437913	0.47532	0.39783	0.567676	0.259752	0.326074	0.0620818	0.0964864	0.401695	0.346502	0.536854	0.283292	0.454317	0.239893	0.349288	0.356629	0.384557	0.456132	0.346608	0.440251	0.313505	0.370801	0.51132	0.525582	0.459141	0.43016	0.411384	0.48128	0.375519
N-Acetyl-S-(n-propyl)-L-cysteine	0.203034	0.167262	0.216907	0.297356	1	0.320368	-0.0460298	0.180207	0.0164043	0.0164043	0.301446	0.0160463	0.121927	0.201897	0.337062	0.358324	0.220711	0.12132	0.254832	0.10585	0.114264	0.0125535	0.0131154	0.215356	0.124453	0.209619	0.230496	0.199166	0.0296206	0.124897	0.156666	0.149337	0.221423	0.163731	0.227802	0.204925	0.0817262	0.29004	0.314686	0.320302	0.250345	0.221449	0.349545	0.230056
N-Acetyl-S-(2-carboxyethyl)-L-cysteine	0.609191	0.654643	0.441045	0.500554	0.320368	1	0.327089	0.618886	0.0388687	0.0388687	0.724819	0.0410249	0.502992	0.476449	0.795276	0.601889	0.708851	0.645711	0.697153	0.406421	0.436069	0.0610189	0.264782	0.732517	0.517971	0.642018	0.312201	0.754252	0.460067	0.523031	0.603189	0.620791	0.599963	0.499891	0.644976	0.29473	0.441242	0.475723	0.484772	0.46555	0.520089	0.462657	0.392846	0.407805
N-Acetyl-S-(1-cyano-2-hydroxyethyl)-L-cysteine	0.43712	0.418043	0.160018	0.0914666	-0.0460298	0.327089	1	0.588159	0.579068	0.579068	0.190423	0.571433	0.580522	0.625466	0.423714	0.30202	0.383382	0.494492	0.352693	0.382131	0.365837	0.597133	0.846441	0.463767	0.630749	0.343486	0.387357	0.443383	0.461774	0.367265	0.532845	0.493611	0.244614	0.432685	0.348984	0.138833	0.174816	0.0807269	-0.0108213	0.0284584	0.122891	0.140474	-0.0065604	0.0534971
N-Acetyl-S-(2-cyanoethyl)-L-cysteine	0.722347	0.657443	0.368576	0.329959	0.180207	0.618886	0.588159	1	0.0480092	0.0480092	0.517174	0.046132	0.556895	0.542585	0.751049	0.533855	0.688565	0.71667	0.6329	0.535492	0.54431	0.0700044	0.394564	0.770769	0.563439	0.586878	0.273526	0.760679	0.620157	0.565326	0.806019	0.779771	0.533357	0.636911	0.659427	0.289895	0.321788	0.318354	0.24843	0.274772	0.317377	0.369594	0.271469	0.265546
N-acel-S-(1,2-dichlorovinl)-L-cys	0.0179778	0.0272913	-0.00416734	0.049444	0.0164043	0.0388687	0.579068	0.0480092	1	1	-0.00901429	0.992648	0.335488	0.308815	0.0254002	-0.0023749	0.0302773	0.0676709	0.0411865	0.021996	0.00736061	0.984422	0.725682	0.0076451	0.380056	0.0524826	0.486268	0.0109801	0.022116	0.0499104	0.03801	0.019933	-0.0031988	0.0972377	-0.000662694	0.0482429	0.0287439	0.0204327	0.0264646	0.0414883	0.0323009	0.00553573	-0.0114162	-0.0322463
N-acel-S-(2,2-dichlorvinyl)-L-cys	0.0179778	0.0272913	-0.00416734	0.049444	0.0164043	0.0388687	0.579068	0.0480092	1	1	-0.00901429	0.992648	0.335488	0.308815	0.0254002	-0.0023749	0.0302773	0.0676709	0.0411865	0.021996	0.00736061	0.984422	0.725682	0.0076451	0.380056	0.0524826	0.486268	0.0109801	0.022116	0.0499104	0.03801	0.019933	-0.0031988	0.0972377	-0.000662694	0.0482429	0.0287439	0.0204327	0.0264646	0.0414883	0.0323009	0.00553573	-0.0114162	-0.0322463
N-Acetyl-S-(3,4-dihydroxybutyl)-L-cysteine	0.696626	0.666712	0.439104	0.608328	0.301446	0.724819	0.190423	0.517174	-0.00901429	-0.00901429	1	-0.000699525	0.54966	0.341837	0.672502	0.621008	0.780019	0.654172	0.805093	0.406732	0.485338	0.0128464	0.182474	0.681515	0.499475	0.805096	0.398094	0.764512	0.433993	0.52856	0.577702	0.6223	0.681561	0.528937	0.679841	0.409311	0.528596	0.624684	0.66156	0.652994	0.641946	0.590861	0.503542	0.547406
N-Acetyl-S-(dimethylphenyl)-L-cysteine	0.0211609	0.0255758	-0.0139096	0.0517496	0.0160463	0.0410249	0.571433	0.046132	0.992648	0.992648	-0.000699525	1	0.336354	0.300495	0.0295885	-0.00173674	0.0325248	0.0657764	0.044442	0.0171378	0.0020054	0.97707	0.718238	0.00797388	0.371881	0.0624075	0.481952	0.018152	0.0249306	0.0520819	0.0407908	0.0209094	0.00344905	0.0993439	0.00241283	0.0528605	0.0289835	0.0261866	0.0256696	0.0488287	0.0307627	0.0140304	-0.00592145	-0.0224042
N-Acetyl-S-(2-carbamoyl-2-hydroxyethyl)-L-cysteine	0.747063	0.517438	0.335521	0.349904	0.121927	0.502992	0.580522	0.556895	0.335488	0.335488	0.54966	0.336354	1	0.50035	0.504177	0.458378	0.601571	0.536806	0.570681	0.407055	0.456119	0.355117	0.519203	0.534844	0.586904	0.580679	0.398969	0.56037	0.4374	0.47079	0.554178	0.562061	0.462175	0.516162	0.521226	0.279956	0.316075	0.379349	0.381816	0.407435	0.363246	0.404064	0.345481	0.336485
N-Acetyl-S-(2-hydroxyethyl)-L-cysteine	0.482685	0.476062	0.35425	0.245763	0.201897	0.476449	0.625466	0.542585	0.308815	0.308815	0.341837	0.300495	0.50035	1	0.487599	0.433221	0.497576	0.495395	0.451148	0.429024	0.426931	0.328621	0.561523	0.530729	0.57019	0.421144	0.370429	0.504533	0.380326	0.371751	0.524792	0.506955	0.364526	0.479007	0.427068	0.193823	0.224816	0.31917	0.181471	0.228411	0.239644	0.262635	0.14911	0.21752
N-Acetyl-S-(3-hydroxypropyl)-L-cysteine	0.706543	0.67408	0.391008	0.418192	0.337062	0.795276	0.423714	0.751049	0.0254002	0.0254002	0.672502	0.0295885	0.504177	0.487599	1	0.634908	0.731906	0.743113	0.729365	0.464333	0.487191	0.0468312	0.337128	0.784987	0.545809	0.647808	0.336412	0.838095	0.561178	0.536473	0.708999	0.707665	0.594447	0.582411	0.701043	0.353972	0.387928	0.442308	0.428275	0.411446	0.467366	0.448916	0.393365	0.34661
N-Acetyl-S-(2-hydroxypropyl)-L-cysteine	0.589008	0.577892	0.385548	0.437913	0.358324	0.601889	0.30202	0.533855	-0.0023749	-0.0023749	0.621008	-0.00173674	0.458378	0.433221	0.634908	1	0.63578	0.579141	0.619569	0.382493	0.418795	0.0179469	0.273258	0.596761	0.454772	0.612686	0.307476	0.637891	0.398318	0.41996	0.532725	0.54789	0.50365	0.445298	0.540969	0.311246	0.339981	0.441803	0.425453	0.389649	0.38962	0.417168	0.347318	0.340602
N-Acetyl-S-(2-hydroxy-3-methyl-3-butenyl)-L-cysteine + N-Acetyl-S-(2-hydroxy-2-methyl-3-butenyl)-L-cysteine	0.718409	0.743875	0.429652	0.47532	0.220711	0.708851	0.383382	0.688565	0.0302773	0.0302773	0.780019	0.0325248	0.601571	0.497576	0.731906	0.63578	1	0.748749	0.77139	0.531944	0.603564	0.0527208	0.306658	0.762154	0.593434	0.746502	0.380157	0.822006	0.501316	0.596003	0.701772	0.729305	0.64882	0.610597	0.710376	0.396533	0.488196	0.514408	0.509305	0.51541	0.530659	0.532538	0.402252	0.44534
N-Acetyl-S-(4-hydroxy-2-methyl-2-butenyl)-L-cysteine	0.686168	0.69159	0.345404	0.39783	0.12132	0.645711	0.494492	0.71667	0.0676709	0.0676709	0.654172	0.0657764	0.536806	0.495395	0.743113	0.579141	0.748749	1	0.679152	0.489222	0.548532	0.0886887	0.373328	0.799109	0.576399	0.640696	0.323654	0.870428	0.589983	0.550522	0.731452	0.729657	0.55189	0.591839	0.662847	0.344146	0.390231	0.388924	0.332451	0.317929	0.414501	0.387257	0.22361	0.328979
Mandelic acid	0.688057	0.691556	0.483446	0.567676	0.254832	0.697153	0.352693	0.6329	0.0411865	0.0411865	0.805093	0.044442	0.570681	0.451148	0.729365	0.619569	0.77139	0.679152	1	0.532332	0.589239	0.0621053	0.282361	0.701857	0.593191	0.874211	0.368379	0.771934	0.48873	0.594389	0.639258	0.668988	0.642756	0.595542	0.683262	0.398924	0.477142	0.549656	0.543337	0.50783	0.551201	0.572831	0.445316	0.435366
2-Methylhippuric acid	0.498551	0.493799	0.305163	0.259752	0.10585	0.406421	0.382131	0.535492	0.021996	0.021996	0.406732	0.0171378	0.407055	0.429024	0.464333	0.382493	0.531944	0.489222	0.532332	1	0.909144	0.0419692	0.276168	0.494776	0.434731	0.523094	0.164465	0.513986	0.402284	0.446592	0.509219	0.53265	0.392375	0.418502	0.456191	0.270694	0.272384	0.259574	0.165142	0.220588	0.228538	0.30729	0.11273	0.206983
3- and 4-Methylhippuric acid	0.541987	0.557382	0.323487	0.326074	0.114264	0.436069	0.365837	0.54431	0.00736061	0.00736061	0.485338	0.0020054	0.456119	0.426931	0.487191	0.418795	0.603564	0.548532	0.589239	0.909144	1	0.0287159	0.27346	0.530507	0.461725	0.596966	0.157016	0.565505	0.412152	0.458543	0.541888	0.576058	0.453085	0.473324	0.508543	0.295832	0.335013	0.329413	0.241444	0.296723	0.286469	0.363421	0.168268	0.257216
N-Acetyl-S-(1-hydroxymethyl-2-propenyl)-L-cysteine	0.0389879	0.0493048	0.0098582	0.0620818	0.0125535	0.0610189	0.597133	0.0700044	0.984422	0.984422	0.0128464	0.97707	0.355117	0.328621	0.0468312	0.0179469	0.0527208	0.0886887	0.0621053	0.0419692	0.0287159	1	0.741623	0.0296606	0.399194	0.0745403	0.500238	0.0330033	0.0428399	0.0712333	0.0598803	0.0418166	0.0176971	0.117751	0.0200112	0.0617394	0.0457529	0.0358254	0.0418861	0.0547385	0.0464027	0.015777	-0.000152348	-0.015505
N-Acetyl-S-(2-hydroxy-3-butenyl)-L-cysteine	0.320031	0.319554	0.122957	0.0964864	0.0131154	0.264782	0.846441	0.394564	0.725682	0.725682	0.182474	0.718238	0.519203	0.561523	0.337128	0.273258	0.306658	0.373328	0.282361	0.276168	0.27346	0.741623	1	0.341076	0.580167	0.271036	0.501708	0.337488	0.322597	0.296475	0.372277	0.347936	0.207358	0.34589	0.270998	0.11892	0.151248	0.0625829	0.0368228	0.0591483	0.135717	0.132679	7.41083e-05	0.0288668
N-Acetyl-S-(4-hydroxy-2-butenyl)-L-cysteine	0.695462	0.70825	0.367664	0.401695	0.215356	0.732517	0.463767	0.770769	0.0076451	0.0076451	0.681515	0.00797388	0.534844	0.530729	0.784987	0.596761	0.762154	0.799109	0.701857	0.494776	0.530507	0.0296606	0.341076	1	0.559328	0.655055	0.307499	0.870015	0.62723	0.569054	0.777624	0.79044	0.622432	0.613271	0.719842	0.306384	0.39147	0.367237	0.354348	0.335351	0.459504	0.454096	0.256862	0.296992
N-acetyl-S-(1-phenyl-2-hydroxyethyl)-L-cysteine + N-acetyl-S-(2-phenyl-2-hydroxyethyl)-L-cysteine	0.527437	0.537256	0.30248	0.346502	0.124453	0.517971	0.630749	0.563439	0.380056	0.380056	0.499475	0.371881	0.586904	0.57019	0.545809	0.454772	0.593434	0.576399	0.593191	0.434731	0.461725	0.399194	0.580167	0.559328	1	0.552439	0.450154	0.585766	0.479465	0.472276	0.549175	0.544206	0.458349	0.51639	0.5156	0.241054	0.312909	0.319946	0.227134	0.243768	0.319551	0.328364	0.174464	0.213975
Phenylglyoxylic acid	0.66738	0.711519	0.459389	0.536854	0.209619	0.642018	0.343486	0.586878	0.0524826	0.0524826	0.805096	0.0624075	0.580679	0.421144	0.647808	0.612686	0.746502	0.640696	0.874211	0.523094	0.596966	0.0745403	0.271036	0.655055	0.552439	1	0.330327	0.734948	0.474152	0.546256	0.631324	0.669791	0.634934	0.56228	0.658792	0.388153	0.528151	0.576946	0.563942	0.56871	0.569473	0.549025	0.446076	0.431317
N-Acetyl-S-(phenyl)-L-cysteine	0.332434	0.280356	0.206647	0.283292	0.230496	0.312201	0.387357	0.273526	0.486268	0.486268	0.398094	0.481952	0.398969	0.370429	0.336412	0.307476	0.380157	0.323654	0.368379	0.164465	0.157016	0.500238	0.501708	0.307499	0.450154	0.330327	1	0.322264	0.195774	0.270341	0.271392	0.27393	0.277323	0.2774	0.295602	0.207625	0.157254	0.301328	0.292488	0.272153	0.264797	0.238796	0.196416	0.255816
N-Acetyl-S-(3-hydroxypropyl-1-methyl)-L-cysteine	0.734767	0.750572	0.385621	0.454317	0.199166	0.754252	0.443383	0.760679	0.0109801	0.0109801	0.764512	0.018152	0.56037	0.504533	0.838095	0.637891	0.822006	0.870428	0.771934	0.513986	0.565505	0.0330033	0.337488	0.870015	0.585766	0.734948	0.322264	1	0.609173	0.608811	0.759978	0.783395	0.664005	0.629915	0.748643	0.362117	0.484907	0.460868	0.436493	0.430142	0.51164	0.492175	0.332801	0.36493
1_Hydroxynaphthalene	0.535444	0.523855	0.236034	0.239893	0.0296206	0.460067	0.461774	0.620157	0.022116	0.022116	0.433993	0.0249306	0.4374	0.380326	0.561178	0.398318	0.501316	0.589983	0.48873	0.402284	0.412152	0.0428399	0.322597	0.62723	0.479465	0.474152	0.195774	0.609173	1	0.540393	0.67516	0.658872	0.470557	0.515953	0.560436	0.206487	0.327304	0.260707	0.179191	0.1787	0.340348	0.219963	0.133187	0.175605
2_Hydroxynaphthalene	0.550973	0.56074	0.385759	0.349288	0.124897	0.523031	0.367265	0.565326	0.0499104	0.0499104	0.52856	0.0520819	0.47079	0.371751	0.536473	0.41996	0.596003	0.550522	0.594389	0.446592	0.458543	0.0712333	0.296475	0.569054	0.472276	0.546256	0.270341	0.608811	0.540393	1	0.582594	0.636809	0.511062	0.515167	0.577601	0.287107	0.378296	0.435588	0.328922	0.328298	0.322666	0.396742	0.279775	0.285972
3_Hydroxyfluorene	0.697083	0.661801	0.371826	0.356629	0.156666	0.603189	0.532845	0.806019	0.03801	0.03801	0.577702	0.0407908	0.554178	0.524792	0.708999	0.532725	0.701772	0.731452	0.639258	0.509219	0.541888	0.0598803	0.372277	0.777624	0.549175	0.631324	0.271392	0.759978	0.67516	0.582594	1	0.952331	0.728167	0.781109	0.843401	0.296545	0.388026	0.373106	0.326017	0.322368	0.391053	0.389314	0.297318	0.30698
2_Hydroxyfluorene	0.693279	0.682999	0.382733	0.384557	0.149337	0.620791	0.493611	0.779771	0.019933	0.019933	0.6223	0.0209094	0.562061	0.506955	0.707665	0.54789	0.729305	0.729657	0.668988	0.53265	0.576058	0.0418166	0.347936	0.79044	0.544206	0.669791	0.27393	0.783395	0.658872	0.636809	0.952331	1	0.78663	0.78935	0.877001	0.315297	0.425301	0.405507	0.373063	0.348755	0.430408	0.421418	0.323058	0.289639
1_Hydroxyphenanthrene	0.564559	0.59673	0.3372	0.456132	0.221423	0.599963	0.244614	0.533357	-0.0031988	-0.0031988	0.681561	0.00344905	0.462175	0.364526	0.594447	0.50365	0.64882	0.55189	0.642756	0.392375	0.453085	0.0176971	0.207358	0.622432	0.458349	0.634934	0.277323	0.664005	0.470557	0.511062	0.728167	0.78663	1	0.7887	0.917254	0.352879	0.404778	0.506475	0.518095	0.459052	0.485684	0.446154	0.448011	0.352216
1_Hydroxypyrene	0.568787	0.54017	0.348216	0.346608	0.163731	0.499891	0.432685	0.636911	0.0972377	0.0972377	0.528937	0.0993439	0.516162	0.479007	0.582411	0.445298	0.610597	0.591839	0.595542	0.418502	0.473324	0.117751	0.34589	0.613271	0.51639	0.56228	0.2774	0.629915	0.515953	0.515167	0.781109	0.78935	0.7887	1	0.841844	0.279853	0.335411	0.40966	0.336033	0.336083	0.351847	0.430419	0.280885	0.319004
2&3_Hydroxyphenanthrene	0.64445	0.601455	0.352452	0.440251	0.227802	0.644976	0.348984	0.659427	-0.000662694	-0.000662694	0.679841	0.00241283	0.521226	0.427068	0.701043	0.540969	0.710376	0.662847	0.683262	0.456191	0.508543	0.0200112	0.270998	0.719842	0.5156	0.658792	0.295602	0.748643	0.560436	0.577601	0.843401	0.877001	0.917254	0.841844	1	0.358007	0.403066	0.486232	0.457353	0.429099	0.466509	0.455384	0.414332	0.359867
Barium_Urine	0.358183	0.308793	0.289231	0.313505	0.204925	0.29473	0.138833	0.289895	0.0482429	0.0482429	0.409311	0.0528605	0.279956	0.193823	0.353972	0.311246	0.396533	0.344146	0.398924	0.270694	0.295832	0.0617394	0.11892	0.306384	0.241054	0.388153	0.207625	0.362117	0.206487	0.287107	0.296545	0.315297	0.352879	0.279853	0.358007	1	0.202384	0.520723	0.37347	0.358196	0.301475	0.293266	0.375418	0.283293
Cadmium_Urine	0.350069	0.525542	0.425633	0.370801	0.0817262	0.441242	0.174816	0.321788	0.0287439	0.0287439	0.528596	0.0289835	0.316075	0.224816	0.387928	0.339981	0.488196	0.390231	0.477142	0.272384	0.335013	0.0457529	0.151248	0.39147	0.312909	0.528151	0.157254	0.484907	0.327304	0.378296	0.388026	0.425301	0.404778	0.335411	0.403066	0.202384	1	0.473776	0.524352	0.441078	0.604118	0.324601	0.354714	0.253651
Cobalt_Urine	0.46554	0.430577	0.459047	0.51132	0.29004	0.475723	0.0807269	0.318354	0.0204327	0.0204327	0.624684	0.0261866	0.379349	0.31917	0.442308	0.441803	0.514408	0.388924	0.549656	0.259574	0.329413	0.0358254	0.0625829	0.367237	0.319946	0.576946	0.301328	0.460868	0.260707	0.435588	0.373106	0.405507	0.506475	0.40966	0.486232	0.520723	0.473776	1	0.620176	0.613667	0.546288	0.45643	0.52431	0.463083
Cesium_Urine	0.427673	0.467617	0.444258	0.525582	0.314686	0.484772	-0.0108213	0.24843	0.0264646	0.0264646	0.66156	0.0256696	0.381816	0.181471	0.428275	0.425453	0.509305	0.332451	0.543337	0.165142	0.241444	0.0418861	0.0368228	0.354348	0.227134	0.563942	0.292488	0.436493	0.179191	0.328922	0.326017	0.373063	0.518095	0.336033	0.457353	0.37347	0.524352	0.620176	1	0.662303	0.594068	0.437857	0.7258	0.363036
Molybdenum_Urine	0.463695	0.427465	0.438163	0.459141	0.320302	0.46555	0.0284584	0.274772	0.0414883	0.0414883	0.652994	0.0488287	0.407435	0.228411	0.411446	0.389649	0.51541	0.317929	0.50783	0.220588	0.296723	0.0547385	0.0591483	0.335351	0.243768	0.56871	0.272153	0.430142	0.1787	0.328298	0.322368	0.348755	0.459052	0.336083	0.429099	0.358196	0.441078	0.613667	0.662303	1	0.543807	0.512554	0.593763	0.57229
Lead_Urine	0.436551	0.528314	0.399167	0.43016	0.250345	0.520089	0.122891	0.317377	0.0323009	0.0323009	0.641946	0.0307627	0.363246	0.239644	0.467366	0.38962	0.530659	0.414501	0.551201	0.228538	0.286469	0.0464027	0.135717	0.459504	0.319551	0.569473	0.264797	0.51164	0.340348	0.322666	0.391053	0.430408	0.485684	0.351847	0.466509	0.301475	0.604118	0.546288	0.594068	0.543807	1	0.484931	0.415459	0.383131
Antimony_Urine	0.466541	0.472725	0.366231	0.411384	0.221449	0.462657	0.140474	0.369594	0.00553573	0.00553573	0.590861	0.0140304	0.404064	0.262635	0.448916	0.417168	0.532538	0.387257	0.572831	0.30729	0.363421	0.015777	0.132679	0.454096	0.328364	0.549025	0.238796	0.492175	0.219963	0.396742	0.389314	0.421418	0.446154	0.430419	0.455384	0.293266	0.324601	0.45643	0.437857	0.512554	0.484931	1	0.367214	0.456163
Thallium_Urine	0.396077	0.309927	0.389541	0.48128	0.349545	0.392846	-0.0065604	0.271469	-0.0114162	-0.0114162	0.503542	-0.00592145	0.345481	0.14911	0.393365	0.347318	0.402252	0.22361	0.445316	0.11273	0.168268	-0.000152348	7.41083e-05	0.256862	0.174464	0.446076	0.196416	0.332801	0.133187	0.279775	0.297318	0.323058	0.448011	0.280885	0.414332	0.375418	0.354714	0.52431	0.7258	0.593763	0.415459	0.367214	1	0.374059
Tungsten_Urine	0.396977	0.322285	0.339086	0.375519	0.230056	0.407805	0.0534971	0.265546	-0.0322463	-0.0322463	0.547406	-0.0224042	0.336485	0.21752	0.34661	0.340602	0.44534	0.328979	0.435366	0.206983	0.257216	-0.015505	0.0288668	0.296992	0.213975	0.431317	0.255816	0.36493	0.175605	0.285972	0.30698	0.289639	0.352216	0.319004	0.359867	0.283293	0.253651	0.463083	0.363036	0.57229	0.383131	0.456163	0.374059	1
