# Supplementary material for: The impact of multipollutant exposure on hepatic steatosis: a machine learning-based investigation into multipollutant synergistic effects
Source: Front Public Health. 2025 May 22;13:1598639. doi: 10.3389/fpubh.2025.1598639 (PMC12137238; doi:10.3389/fpubh.2025.1598639)
Supplement: Supplementary file 6 [file Table_6.xlsx]

## Sheet: Sheet1
Supplementary table 6.The association between EPEI and PLF across different demographic and clinical categories
variable	subgroup	OR	std.error	Adjust.p	95% confidence interval
Overall	Overall	1.9683	0.123336	1.93284e-46	(1.73,2.21)
sex	Male	2.05144	0.187037	3.48802e-23	(1.68,2.42)
	Female	1.87286	0.158525	1.6604e-25	(1.56,2.19)
BMI_Category	Underweight	-0.39935	0.233431	0.13086	(-0.95,0.15)
	Normal	0.302259	0.142357	0.0356434	(0.02,0.58)
	Overweight	1.09384	0.229934	4.08899e-06	(0.64,1.55)
	Obese	2.00312	0.306196	4.17593e-09	(1.39,2.61)
	Severely Obese	2.6581	0.290352	3.20036e-14	(2.08,3.24)
Hyperlipidemia	no	1.07511	0.122024	4.93557e-15	(0.83,1.32)
	yes	2.27584	0.161508	5.18635e-36	(1.96,2.59)
DM	DM	2.48566	0.287767	3.41587e-14	(1.92,3.06)
	IFG	1.74883	0.321162	1.65307e-06	(1.10,2.40)
	IGT	0.468567	0.324183	0.159073	(-0.19,1.13)
	no	0.93691	0.10571	8.39219e-17	(0.73,1.14)
Environmental Pollution Exposure Index (EPEI), liver fat percentage (PLF), impaired fasting glucose (IFG), impaired glucose tolerance (IGT), diagnosed diabetes (DM), Body Mass Index (BMI)
